# Supplementary material for: The Transient Receptor Potential (TRP) Channel Family in Colletotrichum graminicola: A Molecular and Physiological Analysis
Source: PLoS One. 2016 Jun 30;11(6):e0158561. doi: 10.1371/journal.pone.0158561 (PMC4928787; doi:10.1371/journal.pone.0158561)
Supplement: S1 File — (TXT) [file pone.0158561.s006.txt]

>M._graminicola_1
--IDATNFITKNMLNAIMGAAEFDG--WDNFAPPFGLILYYIYNFVIVVILLNILVALYNSAYEDITGNAIDEYLALYA----------QKTMQFVRAPDENVYIAPFNLVEIVF---LVLPFEWWMPSHRYEQLNDAVMGIVYSPVLVLTALLETRTARMVKFNRSRNESDD
>M._graminicola_2
---HTIITISKWMLWIWFGLDGTGIQRSVEMHWFLGPLLMIMFAFLGNTLFMTILVAMLSNTYASLSKNATAEIEFRRA----------VLTFEGVKSDALFAYRPPFNVLALVILLPLKFVLT----PRWFHKVNITAVRILNAPILLLISWYERRYLWKRPTLLSPP----
>M._graminicola_3
--HYTLGRMNWILIKVFFGSSYLGFVSP--QIPILGPPLMFLFVAMTNILLITSLTSLLSNKLDKVMDHARDEYLFVYA----------VYVLEASTSNRLTYFLPPLNLIPLLLR-PLRLVLP----NQQLRTLRISLLKATHFPLVGLILAYENGRLWIHDRRTTTPGDKI
>P._tritici-repentis_1
-LANDTWFVIQAMLNAVMQSPEFEG--FDNFSPPFGIILYYIFTFVVMVILLNILIALYNSAYEDITENAIDEYMALFS----------QKTMQFVRAPDENVFIAPFNLIEMVF---LILPFEWWMDSARYDKLNDMVMAVIYSPLLLVTALLEQQEAWVVKENRRRGEDDE
>P._tritici-repentis_2
--ELGASDAAYAIFQLVMGFTPAAWDLWGEMN-FLGKTLLALFLFICHFLIVTILITVLTNSFMAVVKNADEEHQFLFA----------VNTISMVKSDALFSYIAPTNIIGWLLIP-LKYTMP----FKKFLRMNRLVIKLTHLPILFLIFIYERVLLSHLSYGPTDLVEQR
>P._tritici-repentis_3
EDSPNTITISKWMLWIWFGLDGTGIDEAPGFHEVLGPTLMVIYAFLGNTLFLTVLVSILSNTFSKIAADATAEIQFRRA----------VLTFEGVKSDSLFAYRPPFNLLAFVILLPLKFLLS----PRWFHKINVTAVRALNFPILLGITHYERRYLWKPRRQLSVSG---
>A._fumigatus_1
--LALTKGIIQGMANSVMQSPDFGV--FEKLAFPFGLVLYYLFNFIVMIVLLNILIALYNSAYEDISGNAVDEYMAIFA----------LKTMQFVRAPDENVFIPPFNLLEIIF---LVLPFEWWMPREHYAKLNEVIMGIIYSPLLLIIATLETREAHRIRWNRRQGEEDD
>A._fumigatus_2
-EEHTPASVAYALFQMLMGFTPAAWTLWDDYN-ILGKIILTLFLFICHFVVVTILITVLTNSFMAIVQNANQEHQFLFA----------VNTISMVKSDALFSYVAPTNIIAWLVTP-LRYFMP----LRQFIRLNRTMIKITHFPVLFTICLYEKAILSPRVNEPIDLIDHS
>P._chrysogenum_1
--VPIHRNILQGMVNSIMQSPEFDT--FQDFAFPFGIILYYVFNFIVMTVLLNILIALYNSAYEDISGNATDEYMAIFA----------QKTMQFVRAPDENVFIPPFNLVEIVF---LVAPFEWWLPRETYARLNELVMGVIYSPLLIVTAWIENRQAHRIRWNRRHGEEDD
>P._chrysogenum_2
-DNKSPKVVAYGLFQMLMGFTPTAWAMWDEYD-FLGKTILTVFLFICHFVVVTILITVLTNSFMRIVQNANQEHQFLFA----------VNTISMVKSDALFSYVAPTNVIAWLVTP-FRYLMP----FREFIRLNRTIIKITHLPILFTICLYEKTILCSRVVQPMDLIEPA
>B._cinerea_1
--VDSATFILQAMANAVMQSPDFSG--FDNFAPPFGIILYYIFTFLIMVVLLNILIALYNSAYEDITDNAIDEYLALFS----------QKTMQFVRAPDENVFIAPTNLIEIFF---LILPCEWWMPRKQYAKLNDYVMAVVYSPLLLIAAWFEQRSAIKVKGNRQRGDDDD
>B._cinerea_2
--EYDAAGVAYKIFQILMGFTPAAWEAWETYN-FLGKALLVLFLFICHFLVITILITVLTNSFMSIVSNANEEHQFVFA----------VNTISMVKNDALFSYVAPTNILAWVLTP-CRFFFP----FRTFIKMNRTVIKMTHFPLLFSICAYEKIFLARSVFEPTDLVEKV
>T._melanosporum_1
-KKDASFFILKSMTKAILQSPEFEG--FDNFAHPFGIVLYYLFTFVVMVILLNVLIALYNQAYTDITENAVDEYLALFA----------GKTLQFVRAPDENVFLPPFNLIEIFF---LVIPFEWWMERRKYQKLNDYVMTVLYSPFMLLIAFLESREARRVSRNRARGEQDD
>C._albicans_1
--NEATQRILISLVKAVIGGSSFED--MGNLVPPYASVLYYFYQFMLTVILMNILIALYSTAYAAIVENATDEYFALVA----------HKTLRYIRAPDQNLYVPPFNLIELLI---TPIG--WFVSTSTWKNINYYVMLVIYSPLLAYITSDELSNARRIQYNRFKGVPDD
>D._hansenii_1
--NEATKRILISLVSAVIGEASFDD--LASLDPPYASILYYIYSFLLSVILMNILIALYSTAYANIVENATDEYFALVA----------QKTLRYVRAPDQELYVPPLNLIELII---VPFS--FVVSSSTFRLINHFIMLIIYSPLLTYITIDELQNARRIQYNRFKGIPDD
>L._elongisporus_1
--SDATKKILISLMKAVIGGSDFGD--MGKLVPPYASILYYCYQFLLSVILMNILIALYSTAYAAVVENATDEYFALVA----------QKTLRYVRAPDENIYVPPFNLIELAM---TPLG--WVLSEAAYKDLNYYVMLVIYSPLLLYITTEELTTARRISYNRFKGLPDD
>S._cerevisiae_TRPY1
--RDITGPILGNLTITVLGLGSFDV--FEEFAPPYAAILYYGYYFIVSVILLNILIALYSTAYQKVIDNADDEYMALMS----------QKTLRYIRAPDEDVYVSPLNLIEVFM---TPIF--RILPPKRAKDLSYTVMTIVYSPFLLLISVKETREARRIKYNRMKRLNDD
>Z._rouxii_1
--IEIAGPIMRNLVMTVVGAGGFDT--FKSFAPPYAAILWYFYCFIVTVILLNILIALYSNAYQKVVENASDEYMALMC----------EKTLRFIRAPDEYVFVPPLNIIELAL---KPLE--YIISEKNSDRLTHFIMCAIYSPTLLIVAILEVRTAKRIQYNRMTKLQDD
>C._graminicola_TRPF1
-VAEDITFIMSAMANAIMQSPDFSG--FDKFSPPFGIILYYCFTFIVMVVLLNILIALYNSAYEDIYDNANDEYLTLFA----------QKTMQFVRAPDENVYIPPFNLIEMVV---IGL--FWWMEKSKFERMSDFIMGFIYSPVLVFAAVFETRSAAEIRSNRARGEEDD
>C._graminicola_TRPF2
KAALTWYETCKWLIWTWFGLDGTGIDRSDEFHPILGPALMIAFAFLGNILFLTILVAILSNTFSKLISDAPAEIQFRRA----------VLTFAGVKSDSIFSYPPPFNLLALAALLPLKSMLS----PRSFHDVNTSLIRALNAPALMIISALERRRVAHPRRARSQS----
>C._graminicola_TRPF3
---NDAGDIAFRIFQILMGFTPAAWEVWPGYN-WLERGLMAFFLILCHFVIVTILITVLTNSFMKIASNAREEHQFLFA----------INTISMVKNDALFSYVAPGNIFAWLLMP-MRYCMP----LKQFVKLNRTIIKVTHFPLLFCIFLYEKYWLAPSMYEPTDLVENH
>C._graminicola_TRPF4
--AYNFSHMTMILTKIFFGSAYVGIEIMDDIDKVFGPPLMIIFIILSSFLLMGSLTGMLSNSFSRVITHAREEYLYVYS----------VYVLEASTSNRLTHFYPPFNVIALVIFRPLRLFLPS---DDKFRQSRILLLKATHLPIVGLIRMYESIRR-RVMPDEYAGFKGP
>C._higginsianum_1
-VADDILFIISAMANAIMQSPDFDG--FDRFSPPFGIILYYCFTFIVMVVLLNILIALYNSAYEDIYDNANDEYLALFA----------QKTMQFVRAPDENVYIPPFNLIEMVV---IAL--FWWMEKSKFERMSDIIMGILYSPVLVVAAVFETQSAAEIRSNRARGEEDD
>C._higginsianum_2
---NDAADIAFRIFQILMGFTPAAWEVWPGYN-WLERGLMAFFLIICHFVVVTILITVLTNSFMKIASNAREEHQFLFA----------INTISMVKNDALFSYVAPGNIFAWLLMP-LRYCMP----LRQFVKLNRTIIKATHFPLLLFIFLYEKYWLAPSMYEPTDLVENH
>C._higginsianum_3
--AYTFSHMTMILTKIFFGSSYVGIEIMDDIDKVFGPPLMIIFIILSSFLLMGSLTGMLSNSFSRVITHAREEYLYVYS----------VYVLEASTSNRLTHFYPPFNLIALVIFRPLRLFLPS---DDKFRHSRIVLLKATHLPIVGIIQLYENIRR-RVMPDEYAGFKGP
>C._higginsianum_4
KAALTWYETCKWLIWTWFGLDGTGIDRSGEFHPVLGPALMIAFAFLGNILFLTILVAILSNTFSKLIADAPAEIQFRRA----------VLTFAGVKSDSIFAYPPPFNXXXLAALLILFNVPQ----RRL------------------------------------------
>F._graminearum_1
-ILGDTYFIIESMLKAIMQSPEFDG--FENFGHPFGLILYYCFTFVVMIILLNILIALYNSAYEGIYENADDEYLALFA----------QKTMQFVRAPDENVYIAPFNLVEIVV---SGL-LEWWMPKPTYEFINDCVMAILYSPLLFVAAWFEKRDARKIRSNRSRGEEDD
>F._graminearum_2
--VFAFKSMAWILTKIFYGSAPIGFEVMNQIDPFFGPPLMIMFITLSSFLLMGSLTGMLSNSFSRVITHAKEEYLYVYS----------VYVLEASTSNRLTHFYPPFNLLALVIFRPWRLIFTA---DEKFRAGRIILLKATHWPIVGIIKLYEMYRKPGALGDEFAGFKGP
>M._oryzae_1
-ALSDTGFIIQSMANALMQSPDFSG--FEKFSHPFGIILYYFFTFIVMVILLNVLIALYNSAYEDIYDNADDEFLALFA----------QKTMQFVRAPDENVYIAPLNLIEVFL---VALPFEWWMEKRMYERLNDIVMAVLYSPLLLFTAMFEMRAAGEIRANRSRGEEDD
>M._oryzae_2
--RFGLANMTMFLTKIFFGSSYVGFDIMRDIDPVFGPPLMLTFITLSSILLMGSLTGMLSNSFSRVISHAREEYLYVYS----------VYVLEASTSNRLTHFYPPFNLIALVIFRPLRLFLPS---DHKFRAARIALLKATHWPIVGVIQLYELIRG-KFRPTDKFRGPVP
>M._oryzae_3
---GDKADIAYRIFQILMGFTPAAWDVWPHYD-VLGKMVIGLFLTICHFVVVTILITVLTNSFMTIASNAREEHQFLFA----------INTISMVKNDALFSYIAPGNILAWLLTP-LRFILP----LRQFVYLNRFVIKLTHFPLLFCIYLYERFFLAPSMYAPTDLVENP
>N._crassa_1
-VVEDTMFIVQSMANALMQSPDFSG--FEKFNHPFGLLLYYCFTFVVMVILLNILIALYNSAYEDIYDNANDEYLGMFA----------QKTMQFVRAPDENVFIPPFNLIEIFL---LALPLEWWMNKTTYEKINDWCMATIYSPLLLVSAFIEVKTAQEIRANRARGDGDD
>N._crassa_2
EDRPGWATIGKWLLWIWFGLDGTGIERTADFHTILGPALAVTFAFLGNTLFLTILVAMLTNTFSKIISNAQAEIYFRRA----------VLTFQGVKSDSIFAYPPPFNLLALAVMLPLKLVVG----PAMFHHINVAAIKVINFPVLLMIALYERRRVWAKSATPSAG----
>N._crassa_3
--SFPLRDMTWFLTKIFFGSTFIGFDIMRQIDPVFGPPLMILFVMLSSILLMGSLTGMLSNSFSRVITHAREEYLFVYS----------IYVLEASTSNRLTHFYPPFNLLALVIFRPLRLFLPS---DDKFRRARIILLKATHLPIVFIIAMYEWIRGTSLRGATYSAVKAP
>N._crassa_4
---DDPSVVAYSMFQILVGYSPAAWEIWPDHN-WMGKTLLGLFLIICHFVIVTLLVTVLTNSFMAIALNAKQEHQFLFA----------INTISMVKNDSLFSYVAPVNILAWALTP-LRFLMP----MRQFVWLNRTVIKVTHFPLLLIIFIYERFILAPSVYEPTDLVENP
>L._bicolor_1
--TEPPSTVVNVLVQALLGSPDFG----KFDASTAGLLLYYLWNTVTAIVLLNVLISLFSSAYSDVVDDAEAQYLAFFA----------SKTVEMIRAPDSYVYPAPFNLIEAIFVAPFEFVPLAKLSPAHYARLNRVVMGGIFLIPLATIAFYESTFDRRKHKWMNAWFRGN
>L._bicolor_2
PHKQINRTIAWWMLDLWFGLDASGFDRSTEFHPIFGPVLMVTYACLSNTLLLTVLVSILSNTFATINEDAAAELYRRSRGMILQSYRDHTQRIFRVKADSLFSYLPPVNLIALCIMLPASYLLS----PRWFHKVNVFMIRLTSFPVLLSISLYERQAKMAGTTGFYETVS--
>L._bicolor_3
-----ISSIAWLMVQIWFGNTSLSFDQATSFHPILGPILMTIFAALSNTLLLTILICILSNTVARIDSNATQEHLYQFT----------ISTIEGVKSDALFSYQPPFNLVALIILKPASWFLS----PRALHSTNVFLIKLTSLPQLIVIGLYERHLCSCRRFRSSGK----
>P._triticina_1
QAPYSLGEIAIWMVYIFFGLDATGISNAHEFHRILGPAIFIIYACLSNTLLVTVLVSILSKIFSDISNDSIAETLYRKA----------VLTFEGVKSDALFSFQPPFNIPAMMILIPLKPFLT----PRKFHTVVVFLCRMFGCPVLLTISFFERYVVGPFDKDRNSVGNSL
>C._neoformans_1
--SGGRGIVINNLIQALLGAPDFDSP-SERFGYPFGLIIFYGWNFVATIILVNVLIALFGSAYSDVTDNETDEYLVFFA----------HKTIDLIRAPDSYVYSAPFNLIEAFLIAPLTQY-RWILPRDMYIALNRYTMTILFFVPLTFIVLFETNISHSKNRSISAYFNEP
>C._neoformans_2
------VFIHWYLFLSLDPGTCYMDCEADCMADGSDLVWILIPRALCNVLLITMLIAILSNKFAAINQNAQQEHLFQRV----------VKTVEGVKTDALFSYFPPINILAFAILVPLSWTVS----ARTLHRINVFAIRLTSFPILIAISAYERYTYRAKQRAIHLGASTM
>U._maydis_1
-VDNVLVKIVDLLTQSVLGGADFDLTSEDAFGYPYGHILYYAYCFVTAVILLNILIAFFGTAYSDVVDSADEVYAAFFC----------QKVIAMVRAPDQFVYLPPFNLLEAFVIAPLEWV----TSHETYARINHTVQSVLFAVPLMWIAFYESRMARNGGSIRLPMLETE
>U._maydis_2
-----FKAVLWLMLKVWFGSSYLGFDEAQSFSLTFGPPLMIIYTIMSNTLLLTVLISLLSNTFQVVAMNANEEAMFQFA----------VKTMSGITTDAIFSYQPPLNLLAVAIVMPLSFLVS----PRWLHKINVFLIRSTSFHVLLIIHFAELNVFGHGISLTAEKGRGL
