# Supplementary material for: The Transient Receptor Potential (TRP) Channel Family in Colletotrichum graminicola: A Molecular and Physiological Analysis
Source: PLoS One. 2016 Jun 30;11(6):e0158561. doi: 10.1371/journal.pone.0158561 (PMC4928787; doi:10.1371/journal.pone.0158561)
Supplement: S2 File — Exons are indicated in uppercase letters, introns are indicated in lowercase letters. (TXT) [file pone.0158561.s007.txt]

DNA sequences of TRPF genes in C. graminicola. The core of the sequences was identified by tBLASTn searches. Full-length sequences were obtained by RACE-PCR and verified by cloning and RNA-Seq.

Exons are indicated in uppercase letters, introns are written in lowercase letters.

>TRPF1_GLRG09114
 ATGGCCGCCT TCAACTGGGT TCCCGTATGC TTGGCTGGGA CCGACACTCA AGACATCACC 
 ACGACTTCCA TTCGGACTGG ATTCGCGATG ACCGTAGACG CCgtacgtaa ctcttcttag 
 tcttgcattc acttgcgctc ctccacctgc taccttcgcg atgcctgttc ttcaatcgct 
 tccccttgct tacaagaggg tctactgtcc cgcaccagTC CTGCCCCAGT ACCGATCCGA 
 AGACCTCGAG TCCGCCATCC CTGCCCCCGA AGTCACAAAG ATCGCTCTGA AGCTCCGCCA 
 TCTGGTTGAG CTGGCCGTGC CCTGCGAGCT GGACGAGGAC GACATCACAA AAGCCCACAG 
 CACCATCATC ACTAAGAAGG TCATCAAGGC CGCCAAGGAG GCTGGCGGCT CCCACTACGG 
 CTCCTGTGTC GTCTTCTGCC TCATCGTCTG CAAGAGGTGG TTCAAGCACC AGGCACTGAC 
 AGAGCTGTGG GATGCCGACC TGCATCGCGT GCGCGCCGTG GCCTGTGAGG TCATTGCTAA 
 GCAGATgtga gttagagaat cagccagaac aatactgttg gagaaaagac aagtcctgcc 
 tagcgctaac cgcaactgct gcgcagCATC GAGGGAGAAG AGGACCTCCA ATACCTCATG 
 CACTCAGTTC TGCTCCGCCG CTACTCCATC ATCGTCGACG GCAAGTCCAC TCCTCCCGCC 
 AACGTCATCG AAAAGGCCGT CGATCTTCAC GCCGTTAGGG TTATTGGTTC ATCGGGCTAC 
 CAGAAGTGTA TCTCCTACCT GTGGAAGGGA TGGCTGGTTC AGGACGAGAA CGACCCCTCC 
 GTCTTCGTCG ACTACAAAGA CAAGACTAAC CCCTCCTTCC TTGTTCACAT GGACCCCGAC 
 CGTATTCGTG CTCCCATGTA CCAGAACGCG ACGCAGGTCA TCATCTCCCT GGTCTACATC 
 GGCCTATACA CGGCCGTGAT CAATTCGGTC AACGCCAAGG GTGTCTTGGA CTCGGCCGAG 
 GTGTTGTTAT ACATCTTCAC GCTCGGCTTC ATCTGTGAAG AGGTCACCAA GTTCTGGAAG 
 GCCGGCTACC ATATCCTGGG TTTCTGGAAT GCCTTCAACG GCATTCTCTA CTCCTTTATC 
 TCGCTGTCCC TGATCCTGCG CATCATCGGC CTGACCCATG GCGAGGGCGA AGATGCGCGG 
 AAGTACTACA GCGAGCTCAG CTATAACTTC CTGGCCTTCA GTGCGCCAAT GATCTGGTCT 
 CGCCTGTTGT TGTACCTCGA CAGCTTCCGC TTCTTCGGCG CCATGCTCGT CGTGCTCAAG 
 GTCATGATGA AGGAGTCCAT CATCTTCTTC GCCTTGCTGG CCGTGTTGAT CATTGGCTTT 
 CTCCAGGCAT TTGTCGGCCT TGATCTGGCC GACGATCTTG TCGCCGAAGA CATTACCTTC 
 ATCATGTCCG CCATGGCCAA CGCCATCATG CAGAGTCCCG ACTTTAGCGG GTTCGACAAG 
 TTTTCGCCGC CGTTTGGCAT CATACTCTAC TACTGCTTTA CCTTTATCGT CATGGTaggc 
 ctttcccgtt catgggatat ctgttgcagt cgctaaccac aacgcaggtC GTTCTGCTCA 
 ACATACTCAT TGCGTTGTAC AACTCGGCGT ACGAGGACAT CTACGACAAC GCCAACGACG 
 AGTACCTTAC GCTGTTTGCG CAAAAGACTA TGCAGTTCGT CCGCGCGCCC GATGAGAACG 
 TTTACATCCC GCCTTTCAAC CTGATCGAAA TGGTCGTTAT TGGCCTCTTC TGGTGGATGG 
 AAAAGTCAAA GTTCGAGCGC ATGAGCGACT TCATCATGGG TTTCATCTAC TCGCCTGTCC 
 TCGTTTTTGC AGCCGTCTTC GAGACGCGAT CGGCCGCCGA GATTAGAAGT AACCGGGCTC 
 GAGGCGAGGA AGACGACGAT ACCATCGAGG AATGGGAGCA GATGATGGAC CAGGTCGACT 
 TTGAGTCTGA CGGTTGGAAC AAGGTGTGCA TCACGGCCAA GACGGACCTA GATGTCGACC 
 CGACGATTTC CGAGGTGCAG AAGCTGCGCA GCGAGGTCGA GGAGCTCAAG AAAATGCTGG 
 TGGACATCTC AAAGGCCGTC TCGGCTGGAA ACGCCGGCAA CACGCAAGCA ACCAATAACC 
 TGATTGACCT CGGCGAGACC ACCGCTCCTG CCGCTGCCGG GGGCTCGGAC AAGAACAAGA 
 AGAGGAGCAA GAAGGGAAAC AAGAACAAGA ACAACCAACA GCCGACAGGC GACGACGGCA 
 AGGCACCAGG GGGCTCTAGC TCGAGTGACG AAGAGTGA

>TRPF2_GLRG10771
 ATGGAAGAAG CCGAATGTCC GCGGACCCCG GACTTGATCG ACTGGAGTCG CCCGCTGTCG 
 CCCTGGGCTG ATGAAAACCC GGCGACGCGT ACCGGTGATG CCAATGGCGG CATGGACCCC 
 GACTTGGAGG CGGACCGACA TGTTTCTGCC AGCGCTACAG GAACCGTGAG CACGGAAGTG 
 CCGCCGTCTG TGTATTTCAC GATACATCGG tgagtctggt ctaccacagc ttttgctccc 
 acctaaatga cacgtactga tcgcaaacaa aactgcaggA TTCGGCGTCT CGTACTCGCA 
 AGTATAGgta catggctctt atatctgttc tcatgtcatt ttctaacaga tcccagATGA 
 CCCGTACACT CTGGACCAGC TCCGTGAGCC GCGGATGAAC CTACTGGTTG TAAGACCTCT 
 TGTGGATCGT TTATATGACC CCGACGACCC TGCTGTCGgt ctgtttctcc gcggataatg 
 cttcttcatc gacacctttg gctgacgagg ctacagTCTA CTGCCTCTTC GCGAACCGGA 
 TCCAATTTCT GAGGCAACAC ACTAGCACCG CGCGTCAGAC CGTCAATGTC GCCCGCGCTA 
 CCCTATGCGA GCTTGTCGCC AGTCGCGTGC TGCGCCGATA TCATGAGGAT CATCCCGGTC 
 AGATAGGCCT CCTCATTTTG GCACATATAC TTGTCGAAGG GTTTGATCCC TTCCAGGGCG 
 CACCCGAGGA GGTTGAGAGC GAGTGTCGCC AGCTGCAATG GCCCATCCAA CGACGCGACG 
 GGCATGAGAG GAAGCTCACA ACCTTGGAGC TGGCAATCAT TTCGGAGAGC AAACTCTTTC 
 TGAGTTCATC GGCATGCCAG AGGTTGGTTG ACGCCGTTTG GAACGGAGTG GTAACCTACA 
 CCCCTCTGTC CTTTGTCGAT ATCCTTCCAG ATCATTACGA ATACGCCTCG GTTTCTCTTT 
 ATGAACCGCA CCAGGCACCG CTGCTTGACG TGGGACGTCT ATTGGTCCCA TGGATCCGAC 
 AGATGATAGA GCTGTTCCAG TTCATTACCC TGGTCATCTT ATACATATTG ACAATGGTGA 
 ACCGGAGCAG TCCCACTCTT AGTGGGTGGG AATGCGTCTT TGCCATATAC ACTGCGGGAT 
 GGACTCTCAA TGAATTCGCA GCCATCATCG AACACGGCTG GGTTGTCCAC TCTCAGACCC 
 TGTGGTCGTT CCTCGATATT ACGTTCAGCC TCATCTTTAG CTGTTACATT TTCGCACGCA 
 TTTACGATAC CATGGGCTAT CAAGGGGTTG TTGCCGACGG ATACGGCGTG CACATTCTCT 
 GCGTTGCCGC TCCTGTTCTT CTCACCCGCC TCGCCTTCAC CCTTTTACCT GACAACATTG 
 TCTTCATAGC CATGCATGCC ATGATGAAAG ACTTTACTCG TCTGACTTTC ATCTCCATTT 
 GGTGTTTCAT GGGCTTTTTC CTCGCCTTGC ATTGGCTGGT AGGAAGCAAC GATGACACGT 
 CCGCTGTTGC CGGGGGAAAG GCTGCCCTGA CTTGGTATGA GACATGCAAA TGGCTCATAT 
 GGACGTGGTT CGGACTAGAC GGCACTGGCA TCGACCGTTC TGACGAATTC CACCCGATTC 
 TCGGTCCGGC ACTTATGATC GCATTTGCAT TCCTCGGCAA CATTTTGTTT CTTACGATTC 
 TCGTCGCGAT TCTGAGCAAC ACGTTCTCAA AGCTGATCTC CGACGCGCCC GCCGAAATAC 
 AGTTTCGCCG CGCCGTACTA ACGTTTGCGG GCGTGAAGAG CGACTCAATA TTCTCATATC 
 CACCCCCATT CAACCTCCTT GCTCTCGCGG CACTATTGCC TCTCAAGTCG ATGCTGAGCC 
 CGCGGTCCTT CCACGACGTC AATACCTCAC TCATCCGCGC CCTCAACGCA CCGGCGTTGA 
 TGATCATCAG CGCTCTTGAG CGGCGTCGTG TAGCACACCC GCGCCGTGCA AGGTCGCAGT 
 CCCTTCTCAA CTGGAGCTTC AGTGGTTTCA ACCCACATGG AGACATCCAG GCAGTCTTCA 
 AGGTGGAACC GCCGCCGGCT GTGGAGCGGG AGCTGGAAGA GCTAGACAAC TTAAGCGACG 
 TTGGCTTCGC GGAAAGCGAA CTGGGCGACA GAGAACCATG GGACGTTGGC CGGTCAATGC 
 CGAGACGGCG ACCGGTTAGG AGGAGGCGTC CCGCAAGAAT GGGATCGCCA ATCAGCATTG 
 TGTTCCCCCT GCCAAGTGTG CAGCGTGCTG GCACAAATGA GTTTGAGCCA TTGTCTGGGT 
 CACCTGTAAG GAGGCTGTGA

>TRPF3_GLRG08368
 ATGTTTTCCT CCCTGCTGCG ACCCAAGCAG AGCAATCGCA GCCGTCGTGT CGACCGTTTC 
 CATGATAGGC AATCACCTTC CCCCGGCCCG GCCTATCGCC ACTACGTTGG CGAACCCCCG 
 AGACGCGCCA CAGGAGACTT TACCGAGGGG GAAGATGACC AAGAGGAGGA GGACGAGGAG 
 GACGATGGCT CAGGCCACTC TGGGGACGAC AACGAACATG TAGACGACGA GGACCTTAGC 
 CGCCGCTCTA TGCCCGTTCT TCCTCTCTTC TCGTCAACAT ACCTTGgtac gctcagccca 
 tctagcctcc tatggctgcg cccattctcc tgtaggcaaa agctgacacc ggtttctagA 
 CTCCCTGCCC ATATACAGCA TTACCCACGC GATTCGCGTC ATCGTCCAGG CCCGAACCGA 
 AACGACGTTA ACATGGGACC AAATACGCTC CCCCCAGGTA TCCCAGTTCC TGGTCAAGCC 
 CATGCAGCAG CAGATCAGGA CTCAGCAGTT CAACCGCGCC ACCCTGTACT GTCTGATGGC 
 CAACTGTCTG CAGTTCAACA AAGAGGGCCA TATGTACCCA GGCAATGCTG GTACCAGTTA 
 TACGAGGGCT TTGGTCTGCG AACTCCTCGC TCTCAAGCTC CTCAAGGAAT ACAATACCCG 
 CGAGCTCATC GACGCCCTCT CGTACGACTT CTACCCCCTC CAGGGGCTTC CCGGCGCCCA 
 GCCTGCCAGC ACTCCCAAGG CAGACCCGAG AAACAAGGCG CGCCTCACCG CGTCACGAAC 
 CTCTACACTC GAAGTCGCCA TCCGCGCCTC CGCCAAGCAC TTCTTGGCCC ATCCTTTGGT 
 CGTGCAACAG CTCGAGGCTA TCTGGAACGG CGCCATTAGC TTTTATTCGT CCGCAGACAG 
 CCTGCACCGC GAGCCACCTC CTTCGCCTAC TGGCATCAGA CCCGATGCGA GAACGCCACT 
 GTTAGGCGGG CACAACCAGA AGGAGGGGCA GCAGCAGTCG GCTCCTGGGC GGCGGAGTGT 
 CATTCTTTAT GATCCTCGCC AGGCCTCTCT GTTCAAGCTG TCGCGTCTCC GTGTGCCACG 
 ATATAGGTTC TTTCTCTCGA CCATGTCGCT ACTTGTCCTC ATCGGCCTGT TCCTTGCGGT 
 TCTTTCTCAA CGCTCGGCCC GCATTAGCTC GCTGGAATTG ATATTTTGGT TTTGGAGTGC 
 CGGGTTCATG CTGGATGAGC TGGTCGGATT CAACGAACAG GGTTTCTCGC TCTACATCAT 
 GAGCTTTTGG AACGCTTTCG ATCTGGGGAT CCTGCTGTTG TTGATCGTCT ACTACTTCAT 
 GCGCGTCTAC GGGGTATTCC TCGTAGACGC AAAGCACTGG AATGACTCTG CTTACGATGT 
 TCTCGCGGCG AATGCCATCC TGCTGCTTCC CCGTATCTTC AGTGTGCTGG ATCATTACCA 
 GTACTTCTCT CAGCTGCTCA TCGCCTTCCG CTTGATGGCG GTTGACCTCG CAGCCGTTTG 
 CATCCTGATT CTTATCTGCT GCAGTGGTTT CTTTGTTTTC TTCACTCTTG CTGATACCAA 
 CAATGATGCG GGCGACATCG CCTTCAGGAT CTTCCAGATC TTGATGGGCT TTACTCCAGC 
 TGCTTGGGAG GTTTGGCCAG GGTACAACTG GCTCGAGAGG GGTCTGATGG CCTTTTTCTT 
 GATCCTTTGT CACTTCGTCA TCGTgtaggc ctgtctcgtc tcctgaaaca gccgtctttt 
 gctgaccaac gcagCACCAT CCTCATCACG GTCTTGACAA ATTCCTTCAT GAAGATTGCC 
 TCCAATGCTA GGGAGGAACA TCAGTaagtt tgatcccgaa tttccctgca atcactctgc 
 tcacataacc aggtTTCTCT TTGCCATCAA TACCATCTCC ATGGTCAAGA ACGATGCTCT 
 TTTCTCATAT GTTGCGCCGG GAAACATCTT CGCGTGGCTC CTCATGCCCA TGCGATATTG 
 CATGCCCCTG AAACAGTTTG TAAAGCTGAA CAGGACCATC ATCAAAGTGA CACATTTCCC 
 TCTTCTGTTC TGCATCTTTT TGTACGAGAA GTACTGGCTC GCTCCGTCCA TGTACGAGCC 
 TACGGATCTA GTCGAAAATC ATCACCACCA CGGACGGGAT AGGACCATCT CCTTCGCAGA 
 CCCGGCGAGC CGGCCTGCTT TGTTCAGCCC CAACATCCGG GTCCGCGAAG AATCCGTCGC 
 TGGGTACCAG AAGGATCATG CTCTTGAAGA GGTCTTCCGG CGCGGCCCCG GTTTTGCTAC 
 TCTGCGCAAT CAGCGGCGCA ACGAGAGGAA GAAAACCCAG CACGCGGTCC GGAACTGGAT 
 GGATCGGAAC GACGAAGCCA GCGCTTCTCC GCAACTCTCC CAGTGGCCAA CTTTGGATGG 
 CAGCCAGGGC GTTCGACCGG ATTGGCTTAG GAGGCTGAGT CTGTCCAGGG AGCTTAGGAC 
 GCGCCGGTCA CGTCAGATGT CAGATGTCAG ATCAGCGGCT AGCGACCCAG CAGATCTTAT 
 CTCGCAGCCT GCTATCGGGT CTTTCTTCAG GGGTATAGCC GCGGCCACCA CAGCCAAAGA 
 TGAGGAGAAC CAGCAAACGG ACGCCGACGG GGATGACGAG CTCGTCACAA ACGACGAGGA 
 AGAGGAAGAA GACATCGCGA CGAATGCAGA CGACAGCCGT CATGGCCCAG TCATCCACCA 
 AACCTCGATT GACGACTACT TCAACACGAC GCCTTCGACG AAGCGATTCG TTCCACCCAC 
 ATCATCGTCA TTGGGCTCAA GTGGAAGACC GTCCGTGTCG GCAACTCCTC GATCTGCGCG 
 TCGTGTACCA CACAGCCGGA CGATGTCAAC CAACACCATC CTATACGCAC CGCAGGAGCT 
 GCGACGGCCG CCCAGCTCGT CGACTCATTC GCCCGATCCG CCGCCGACCC GTGCACGTGT 
 GCAGAATGGG CGTCCTGCGG TAGTTGAGCC AGCTGTGGCT AGTGGCCACC GCTCGCCGCG 
 CCGGCAGACT TACGTGGCAA CCACAAAGCC CCGTCCCATC ATGCCGCCTC GAGACGCGGC 
 GCAGACGGCG CCAAACCGCG CTGGTCTGGT AAGCGTCGAC CAGCGACCCC GCCCAAATCC 
 TCTTAGACGG CTGTCTTCGG TTGATCTGAG CGTCTTATCG GATAACATCG TACCCGACGA 
 TCCGAATGGG GGTGGGATAT CTTCAAGTTT CCAAACACAG ATGGCTATGG CTTTGATGAA 
 GGATGCACGA CTGGGTGGGG CAGGACGAGG CACGGATTCC GGGGACAGCA ATCGAATGAG 
 CAAGCTTGTC TTGGCACGGA TGAAGACCCT GGAAGAGAGT TTTGCAGACG TTGCCAAGGA 
 GCTGCGCGAG CTCAAGACCA CGTCAAGCTC GACTGCTCCC ACCACAAGGC GCAACTCCTC 
 GGGCGAAGAG CTGCAGAAGA TGACAAGCCT GATGAGCGCA GAGGCCACAC GGCACAAAGA 
 CGGCGGCAGT GAGAGACCCA AGTTGGGGGG GAGAAGGACG ACGGGCAAGC GCCCGGCGAG 
 CCGTAAGAGC CTGTTGGACC CCAAGTCGGA AAGGGCAAGG GGCAAGGGCA AGGAGCCGGC 
 GCTCTCTTCG GGCGACGATT CCGACAGTGA GAGCATGTCG CCGATTAAAC GGAGCTCGAT 
 GTAA

>TRPF4_GLRG09848
 ATGCCCATCC GCGTCAGGTC CAAGAAGCTG CCCAAGCCCC GGGACTTGAG CCCCGTGTCC 
 TTGCACTTCG ACTCGCTGGA GCTGCCTGAC ATCGACACGG ACGACACTTT CCGCAATGTG 
 GTCAAGAAGC TCTCCGTgta agttttggaa ccggccccct gttctagacc ggatccggag 
 caaacaatgc cacctccctc gcccgagagg ctccggttgg aacgcatagt gaggccgatg 
 tgctgatcaa ctccccacca gATACTTTGT CGACGTCATC GTGTTGCCCA GCACCTTTGA 
 GCAGCTGCGC ACCACGGCTG CCGGTGAGCC GTTGCGAGTC TTGGTCGATC ACCTCAACGC 
 TACTTGCACC AATCCTGCCA TTGTGAATGC TCTGCTgtaa gtctgttgta gaaactgaac 
 cgccaccctc ccgcgtctct ccactgtctc attctgacac aaaccgcagC GCCCTCAAAT 
 GGCACTATGC CGTTGACGAG TCCGAGTCCA ACAAGGGTCT CTGCGAAGCC CGCGCCAGCG 
 CCTGTGAGAT CGTCGCCTGG CGGTTCCTCA CCCGCCTCTC GGAGCGCGAG GCCGTCGACT 
 ACTGTCTCTA TGAGATTCCC GATCCCAAGG AGCCGCCGAC GCCCCCGCCA AACGCCGACC 
 TAGAGAGCAA CGAGGACTCT CCTCTGCTCT CCGGCGGCAG CTGGTCCGGT AATGGCAGCC 
 GCCGCTCCTC CGTGCGCCCT GGAAGCAGCG CCAAGCGCTA CCAGCTCCTG TCATCTCTCT 
 CCAGGCTCAC GATGAGCATG CACGCCGACC AGGAAGAGGA AGAAGACGAC GACCCGACCT 
 CGCCCTTCAC CAACCTCAAC GCCCTCGAAA TCGCCGCCGT CGCCGACGCC AAGCGCTTCC 
 TCAGCCAACA CGTCGTGCAG AAGATCATTA CCGGCATCTG GAACGGCGAC ATCATCTTCT 
 GGGACAGCCT CTCGGTCCAC GCCCAGAAAA AGCCCCGCTT CTACAACGCC CACACGACCG 
 ACATCTTTTC CCGCCTGAGG GTCCCCAAGT ACCTCAAGGC CTGGGAGGCC TTCTTCTTCT 
 TCCTCTTCCT GTGCCTTTAC TACTCCGTCC TCGTCGAGCA GAACACCGAA CGCATCACCC 
 ACAACGAAAT CGTCCTGTAC ATCTGGCTGG CTGCCTTCCT GTACGACGAG CTGAGCGAGT 
 GGGCCGATGC CGGAACCATC TTCTACGCCA CCGATGTCTG GAACCTTTTC GACATGATCA 
 TGATAGGCAT TGGTATCGCC TTTGCTGTTC TTAGtacgcc agcctgcttt tctctctctc 
 tctctctctg tctctgcctc tctctcccat tcttttctgg gctaacctgc cacaggGGTC 
 ATCGGTATTG CCAATAACGA CCGGCACATC ACCAATACCG CCTTCAACGT CTTCGCGCTC 
 GAGGCGCTGT TCATGGTGCC GCGGGTCTTC TCCCTCCTCA GCTTGTCGCC CTACTGGGGC 
 ACGCTAATCC CGTGTCTCAA GGAGATGGGC AAGGACTTTG TCAAATTCAT GGTCCTTGTC 
 GTCGTCATCT ACCTCGGCTT CCTCACAACC TTCTCTCTCA TCGGCCAGGA CGCCTACAAC 
 TTCAGCCATA TGACGATGAT CCTCACAAAG ATCTTCTTTG GCTCGGCGTA CGTCGGCATC 
 GAGATCATGG ATGACATCGA CAAGGTCTTT GGCCCCCCTC TCATGATCAT CTTCATCATC 
 CTTTCCTCCT TCTTGCTGAT GGGCTCCCTG ACGGGTATGC TGTCCAACTC CTTCTCCCGC 
 GTCATCACCC ACGCCCGCGA GGAGTACCTC TACGTGTACA GCGTCTACGT GCTCGAGGCC 
 TCGACTAGCA ACCGGCTCAC GCACTTCTAC CCGCCGTTCA ACGTCATCGC CCTCGTCATC 
 TTCCGGCCCT TGCGCCTCTT CCTCCCCTCG GACGACAAGT TCCGCCAAAG CCGCATCCTC 
 CTGCTCAAGG CCACCCACCT CCCCATAGTC GGCCTCATCA GGATGTACGA GAGCATCCGC 
 CGCCGCGTGA TGCCCGACGA GTACGCCGGT TTCAAGGGAC CACGTGGCGC GACGGGCGCG 
 ACGAGACAAC GCTCGCGGGG CGCCTTCCAG GCCAACCGCC CGTCGTCTGG GTACCGCCCC 
 GCGAGGTCCC CCCGTCCCGA GGAGCGCCTT GAGTCTCGCC ATTCGTCACG CCCCCAGCAC 
 CGTGCCATCG AGGCCGATGA AGCTGACGCG CCTTCAGCCG TCGAGGTGCG CATCTCGGAG 
 CTCAACGACA AGATTGACAA GCTCACGGCG CTTGTCGAGG CCCTCCAGCA GCGGCCCGGA 
 TCGCCCTCTT GA
