# Supplementary material for: The Transient Receptor Potential (TRP) Channel Family in Colletotrichum graminicola: A Molecular and Physiological Analysis
Source: PLoS One. 2016 Jun 30;11(6):e0158561. doi: 10.1371/journal.pone.0158561 (PMC4928787; doi:10.1371/journal.pone.0158561)
Supplement: S4 File — (XLSX) [file pone.0158561.s009.xlsx]

## Sheet: Fig3
Relative qRT-PCR
t [hpi]	TRPF1-mean	TRPF1-SE	TRPF2-mean	TRPF2-SE	TRPF3-mean	TRPF3-SE	TRPF4-mean	TRPF4-SE
0	1	0.595548	1	0.330157	1	0.256485	1	0.637
12	8.96175	1.61977	4.7892	0.628617	1.39302	0.140237	4.90405	2.47394
24	8.68501	2.23981	2.03563	0.793153	1.019	0.11409	1.48337	0.723057
48	4.75694	1.77536	1.6712	0.552263	1.51111	0.138754	2.39553	1.19797
72	2.90621	0.374249	0.204727	0.0672843	0.960334	0.18507	1.63987	0.593457
120	6.15605	1.55723	2.28141	0.224089	2.23604	0.172438	1.12743	0.393388
Raw
	Raw F0 Values													Normalized F0 Values (F0_Raw/Normalization_Factor=Relative_mean_Expression_of_HistonH3,_Actin_and_ILV5)
	TRPF1_Repeat_1	TRPF1_Repeat_2	TRPF1_Repeat_3	TRPF2_Repeat_1	TRPF2_Repeat_2	TRPF2_Repeat_3	TRPF3_Repeat_1	TRPF3_Repeat_2	TRPF3_Repeat_3	TRPF4_Repeat_1	TRPF4_Repeat_2	TRPF4_Repeat_3	Normalization Factor	TRPF1_Repeat_1	TRPF1_Repeat_2	TRPF1_Repeat_3	TRPF2_Repeat_1	TRPF2_Repeat_2	TRPF2_Repeat_3	TRPF3_Repeat_1	TRPF3_Repeat_2	TRPF3_Repeat_3	TRPF4_Repeat_1	TRPF4_Repeat_2	TRPF4_Repeat_3
0	1.25609e-08	1.43487e-06	6.27184e-07	5.43896e-05	0.00019287	0.000221402	5.95428e-05	0.00012485	0.000160071	1.58993e-06	9.77995e-08	4.38397e-07	1	1.25609e-08	1.43487e-06	6.27184e-07	5.43896e-05	0.00019287	0.000221402	5.95428e-05	0.00012485	0.000160071	1.58993e-06	9.77995e-08	4.38397e-07
12	4.25357e-06	8.12759e-06	6.67573e-06	0.000868417	0.000571696	0.000860507	0.000183449	0.000175391	0.000133	1.81291e-07	6.29024e-06	4.21571e-06	1.025	4.14985e-06	7.92939e-06	6.51294e-06	0.00084724	0.000557755	0.000839522	0.000178975	0.000171114	0.000129756	1.7687e-07	6.13685e-06	4.1129e-06
24	4.4402e-06	4.47546e-06	1.75355e-06	0.000187361	6.26459e-05	0.000314907	5.965e-05	6.52412e-05	8.29548e-05	1.09065e-07	1.15469e-06	6.03759e-07	0.59214	7.49857e-06	7.5581e-06	2.96137e-06	0.000316413	0.000105796	0.000531811	0.000100736	0.000110179	0.000140093	1.84188e-07	1.95002e-06	1.01962e-06
48	3.98667e-06	9.29841e-06	2.82399e-06	0.000284785	0.000705797	0.000287896	0.000318508	0.000292424	0.000238728	5.04044e-06	3.00191e-06	2.71345e-07	1.63232	2.44234e-06	5.69644e-06	1.73005e-06	0.000174466	0.000432389	0.000176372	0.000195126	0.000179146	0.000146251	3.08791e-06	1.83905e-06	1.66233e-07
72	3.78461e-05	5.59394e-05	5.73396e-05	0.0004608	0.000627004	0.00131715	0.00180493	0.00361384	0.00287283	2.18814e-05	1.56873e-05	4.98231e-05	25.0653	1.5099e-06	2.23175e-06	2.28761e-06	1.8384e-05	2.50148e-05	5.25488e-05	7.20092e-05	0.000144177	0.000114614	8.72976e-07	6.25856e-07	1.98773e-06
120	0.00046009	0.000217617	0.000242205	0.0295719	0.0261697	0.0212724	0.0209242	0.0181738	0.0163812	4.29788e-05	3.25575e-05	9.71212e-05	72.0289	6.38758e-06	3.02124e-06	3.36261e-06	0.000410557	0.000363322	0.000295331	0.000290498	0.000252312	0.000227425	5.96689e-07	4.52006e-07	1.34836e-06
Relativ fpkm
t [hpi]	TRPF1-mean	TRPF1-SE	TRPF2-mean	TRPF2-SE	TRPF3-mean	TRPF3-SE	TRPF4-mean	TRPF4-SE
0	1	0.281333	1	0.398556	1	1.53598	1	0.423278
12	3.98057	0.860339	1.64357	0.384671	4.74533	1.1854	2.8012	0.615271
24	12.942	2.1594	0.623078	0.227868	1.18531	0.646104	1.6452	0.45061
48	9.11375	1.52544	1.11468	0.281607	1.61882	0.505591	3.0568	0.612676
72	6.32145	1.52544	0.976371	0.282241	1.55441	0.415993	2.60128	0.601784
120	4.91736	0.872848	0.825651	0.216819	1.20947	0.318083	1.02767	0.344096
Raw fpkm
t [hpi]	TRPF1-Rep_0	TRPF1-Rep_1	TRPF1-Rep_2	TRPF2-Rep_0	TRPF2-Rep_1	TRPF2-Rep_2	TRPF3-Rep_0	TRPF3-Rep_1	TRPF3-Rep_2	TRPF4-Rep_0	TRPF4-Rep_1	TRPF4-Rep_2
0	0	0	17.9102	14.5222	15.7707	16.9879	2.114	18.4293	0	3.95638	16.2005	0
12	14.2502	27.9402	29.1024	24.8949	20.3354	32.4792	39.2723	38.4823	19.7301	20.1922	12.5236	23.7476
24	99.9933	75.3018	56.4985	10.2067	4.47517	14.7778	8.82776	0	15.5225	9.05698	9.18685	14.9183
48	59.8093	60.1105	43.3092	13.8475	12.2378	26.618	13.947	8.06166	11.2471	20.383	17.8141	23.4183
72	34.0935	47.1715	31.9535	21.1263	9.54345	15.494	13.1692	7.05011	11.7133	25.3707	12.2443	14.8186
120	25.6494	27.3512	35.0703	12.451	13.1652	13.4214	7.80092	8.1417	8.90383	9.24147	5.57468	5.89833

## Sheet: Fig5
Relative	Polystyrene								Relative	Onion
Strain	Appressoria mean	Appressoria SE	Germtubes mean	Germtubes SE	Ungerminated mean	Ungerminated SE			Strain	Appressoria mean	Appressoria SE
WT	78.0799	1.362	17.3446	0.204	4.5755	1.2571			WT	43.3122	13.1192
Dtrpf1	85.6757	2.2937	6.2187	0.7613	8.1056	1.5443			c	49.0262	14.0196
Dtrpf2	81.3916	1.7111	16.1131	2.2303	2.4953	0.6273			Dtrpf2	37.6016	11.0404
Dtrpf3	83.2707	1.8542	10.5382	2.2303	6.1911	0.5856			Dtrpf3	51.3121	22.9598
Dtrpf4	87.9675	2.4631	6.5366	2.2327	5.4959	0.2304			Dtrpf4	42.2775	11.9195
Raw									Raw
Strain	Drop	Appressoria	Germtubes	Ungerminated	Sum
WT	1	112	24	3	139				Strain	Drop	Appressoria	Ungerminated	Sum
WT	2	107	25	9	141				WT	1	89	47	136
WT	3	105	23	7	135				WT	2	5	97	102
Dtrpf1	1	147	14	20	181				WT	3	111	21	132
Dtrpf1	2	187	12	16	215				WT	4	16	110	126
Dtrpf1	3	183	11	12	206				WT	5	54	130	184
Dtrpf2	1	108	24	2	134				WT	6	71	41	112
Dtrpf2	2	101	24	3	128				Dtrpf1	1	21	90	111
Dtrpf2	3	116	16	5	137				Dtrpf1	2	54	52	106
Dtrpf3	1	96	17	6	119				Dtrpf1	3	41	61	102
Dtrpf3	2	119	9	9	137				Dtrpf1	4	111	16	127
Dtrpf3	3	130	17	11	158				Dtrpf2	1	35	120	155
Dtrpf4	1	153	13	11	177				Dtrpf2	2	101	11	112
Dtrpf4	2	189	7	10	206				Dtrpf2	3	50	108	158
Dtrpf4	3	174	18	11	203				Dtrpf2	4	44	83	127
									Dtrpf2	5	17	114	131
									Dtrpf2	6	45	88	133
									Dtrpf3	1	114	10	124
									Dtrpf3	2	90	11	101
									Dtrpf3	3	31	114	145
									Dtrpf3	4	5	172	177
									Dtrpf4	1	29	89	118
									Dtrpf4	2	116	19	135
									Dtrpf4	3	57	74	131
									Dtrpf4	4	58	81	139
									Dtrpf4	5	21	108	129

## Sheet: Fig6
Relative
Strain	mlCM agar mean	mlCM agar SE	PDA mean	PDA SE	Glucose mean	Glucose SE	Raffinose mean	Raffinose SE	Saccharose mean	Saccharose SE	Malate mean	Malate SE	Pectin mean	Pectin SE	Cellulose mean	Cellulose SE	Mannitol mean	Mannitol SE	Sorbitol mean	Sorbitol SE
WT	100	0.3575	100	0.3771	100	0.4056	100	0.9381	100	0.509	100	1.4317	100	1.0309	100	1.5852	100	1.5706	100	0.6675
Dtrpf1	98.4848	0.3514	96.723	0.2276	97.0228	0.8112	96.9981	1.2225	96.395	0.4702	100	0.9853	98.9691	0.7614	95.941	1.3717	94.5607	1.21	99.8066	0.7559
Dtrpf2	101.732	0.2919	101.48	0.3123	106.305	0.6574	99.6248	1.0415	100.47	0.6733	113.837	1.7276	101.546	1.1938	97.048	1.4885	104.603	0.8368	107.93	0.8806
Dtrpf3	101.191	0.2973	98.9429	7.4454e-07	99.8249	0.7943	96.8105	1.4131	100.784	0.4305	97.7987	1.1804	100	1.6739	99.631	1.5891	94.9791	1.1493	99.6132	0.7803
Dtrpf4	97.9437	0.4366	99.26	0.3171	94.0455	0.3771	95.6848	1.1257	98.5893	0.4888	101.887	1.1378	95.8763	1.4244	98.893	1.5734	99.1632	1.0925	99.0329	0.8248
Raw
C-Source	Strain	Mean Plate 1	Mean Plate 2	Mean Plate 3
mlCM agar	WT	3.8	3.8625	3.8875
mlCM agar	Dtrpf1	3.7875	3.775	3.8125
mlCM agar	Dtrpf2	3.925	3.9	3.925
mlCM agar	Dtrpf3	3.8625	3.925	3.9
mlCM agar	Dtrpf4	3.75	3.8	3.7625
PDA	WT	3.95	3.975	3.9
PDA	Dtrpf1	3.825	3.8125	3.8
PDA	Dtrpf2	3.975	4	4.025
PDA	Dtrpf3	3.9	3.9	3.9
PDA	Dtrpf4	3.9125	3.925	3.9
Malate	WT	1.3125	1.275	1.3875
Malate	Dtrpf1	1.35	1.325	1.3
Malate	Dtrpf2	1.5	1.55	1.475
Malate	Dtrpf3	1.3	1.3125	1.275
Malate	Dtrpf4	1.325	1.325	1.4
Sucrose	WT	2.6125	2.7	2.6625
Sucrose	Dtrpf1	2.5375	2.575	2.575
Sucrose	Dtrpf2	2.725	2.675	2.6125
Sucrose	Dtrpf3	2.675	2.65	2.7125
Sucrose	Dtrpf4	2.6375	2.625	2.6
Manitol	WT	2	1.9	2.075
Manitol	Dtrpf1	1.925	1.9	1.825
Manitol	Dtrpf2	2.1	2.075	2.075
Manitol	Dtrpf3	1.925	1.9	1.85
Manitol	Dtrpf4	2.025	1.925	1.975
Sorbitol	WT	2.2	2.125	2.1375
Sorbitol	Dtrpf1	2.125	2.15	2.175
Sorbitol	Dtrpf2	2.3375	2.3125	2.325
Sorbitol	Dtrpf3	2.175	2.125	2.1375
Sorbitol	Dtrpf4	2.1375	2.125	2.1375
Raffinose	WT	2.2625	2.225	2.175
Raffinose	Dtrpf1	2.1875	2.125	2.15
Raffinose	Dtrpf2	2.2125	2.3	2.125
Raffinose	Dtrpf3	2.225	2.2	2.025
Raffinose	Dtrpf4	2.075	2.2	2.1
Pectin	WT	0.8125	0.8125	0.8
Pectin	Dtrpf1	0.8	0.8125	0.7875
Pectin	Dtrpf2	0.825	0.8375	0.8
Pectin	Dtrpf3	0.7875	0.8	0.8375
Pectin	Dtrpf4	0.7625	0.7875	0.775
Glucose	WT	2.3625	2.375	2.4
Glucose	Dtrpf1	2.325	2.3	2.3
Glucose	Dtrpf2	2.5	2.5625	2.525
Glucose	Dtrpf3	2.4	2.35
Glucose	Dtrpf4	2.2375	2.25	2.225
Cellulose	WT	2.2	2.3	2.275
Cellulose	Dtrpf1	2.125	2.225	2.15
Cellulose	Dtrpf2	2.275	2.225	2.075
Cellulose	Dtrpf3	2.35	2.225	2.175
Cellulose	Dtrpf4	2.35	2.2	2.15

## Sheet: Fig7
Relative
Strain	With Ca2+ mean	With Ca2+ SE	Without Ca2+ mean	Without Ca2+ SE
WT	1.4625	0.0315	1.1667	0.0273
Dtrpf1	1.3583	0.03	1.25	0.0617
Dtrpf2	1.5208	0.0897	1.2042	0.0182
Dtrpf3	1.4542	0.0795	1.1875	0.0191
Dtrpf4	1.4375	0.0144	1.1792	0.0561
Raw
Ca2+	Strain	Mean Plate 1	Mean Plate 2	Mean Plate 3
With	WT	1.5	1.4	1.4875
With	Dtrpf1	1.4	1.375	1.3
With	Dtrpf2	1.4375	1.425	1.7
With	Dtrpf3	1.3625	1.3875	1.6125
With	Dtrpf4	1.4375	1.4625	1.4125
Without	WT	1.1125	1.1875	1.2
Without	Dtrpf1	1.2375	1.3625	1.15
Without	Dtrpf2	1.175	1.2375	1.2
Without	Dtrpf3	1.2	1.15	1.2125
Without	Dtrpf4	1.2875	1.1	1.15

## Sheet: Fig9
Relative	WT Glycerol increase					Relative	WT vs KO
mean	SE	Glycerol [M]				Strain	mean	SE
100	0.4246	0				WT	100	0.77
83.1715	0.3935	0.5				Dtrpf1	95.927	0.7233
55.6634	0.277	1				Dtrpf2	99.5567	0.6041
22.0065	0.3184	2				Dtrpf3	97.6563	0.3682
0	0	4				Dtrpf4	99.4918	0.3941
Raw						Raw
Glycerol [M]	Mean Plate 1	Mean Plate 2	Mean Plate 3			Strain	Mean Plate 1	Mean Plate 2	Mean Plate 3
0	3.8375	3.9125	3.8375			WT	3.9	3.95	3.8
0.5	3.2625	3.1625	3.2125			Dtrpf1	3.775	3.7625	3.6
1	2.1375	2.175	2.1375			Dtrpf2	3.7875	3.825	3.9
2	0.825	0.875	0.85			Dtrpf3	3.7625	3.7375	3.8
4	0	0	0			Dtrpf4	3.85	3.8375	3.825

## Sheet: S2Fig
Raw
Pos	Name	Ct SYBR	Amount SYBR [Copies]		Pos	Name	Ct SYBR	Amount SYBR [Copies]		Pos	Name	Ct SYBR	Amount SYBR [Copies]		Pos	Name	Ct SYBR	Amount SYBR [Copies]			Pos	Name	Ct SYBR	Amount SYBR [Copies]		Pos	Name	Ct SYBR	Amount SYBR [Copies]
C6	WT_HH3	18.57	167		A2	TRPF1_WT	23.52	215		A5	TRPF2_WT	22.99	157		A11	TRPF4_WT	23.87	243			A5	HistonH3_WT	19.03	181		C8	TRPF3_WT	25.03	176
B6	WT_HH3	18.6	163		B2	TRPF1_WT	23.68	187		B5	TRPF2_WT	23.13	141		B11	TRPF4_WT	24.15	186			C5	HistonH3_WT	19.01	183		B8	TRPF3_WT	26.19	73.3
A6	WT_HH3	18.5	176		C2	TRPF1_WT	23.37	244		C5	TRPF2_WT	22.86	173		C11	TRPF4_WT	23.99	217			B5	HistonH3_WT	18.97	190		A8	TRPF3_WT	25.03	176
F6	Dtrpf1_HH3	18.63	158							D5	TRPF2_Dtrpf1	22.49	232		D11	TRPF4_Dtrpf1	24.06	203			E5	HistonH3_Dtrpf1	19.27	151		F8	TRPF3_Dtrpf1	25.6	115
E6	Dtrpf1_HH3	18.77	143							F5	TRPF2_Dtrpf1	22.48	234		E11	TRPF4_Dtrpf1	24.08	200			F5	HistonH3_Dtrpf1	19.27	150		E8	TRPF3_Dtrpf1	25.67	109
D6	Dtrpf1_HH3	18.65	156							E5	TRPF2_Dtrpf1	22.74	191		F11	TRPF4_Dtrpf1	24.11	194			D5	HistonH3_Dtrpf1	19.31	147		D8	TRPF3_Dtrpf1	25.58	116
G6	Dtrpf2_HH3	18.62	160		G2	TRPF1_Dtrpf2	23.23	274							G11	TRPF4_Dtrpf2	24	217			A6	HistonH3_Dtrpf2	19	185		C9	TRPF3_Dtrpf2	25.08	170
G7	Dtrpf2_HH3	18.67	154		G3	TRPF1_Dtrpf2	22.97	343							G12	TRPF4_Dtrpf2	24.21	177			C6	HistonH3_Dtrpf2	18.93	195		B9	TRPF3_Dtrpf2	24.93	190
H6	Dtrpf2_HH3	18.61	161		H2	TRPF1_Dtrpf2	23.26	267							H11	TRPF4_Dtrpf2	24.28	165			B6	HistonH3_Dtrpf2	19	185		A9	TRPF3_Dtrpf2	25.09	169
F7	Dtrpf3_HH3	18.67	155		D3	TRPF1_Dtrpf3	23.21	279							D12	TRPF4_Dtrpf3	24.35	154
D7	Dtrpf3_HH3	18.65	156		E3	TRPF1_Dtrpf3	23.09	308		E6	TRPF2_Dtrpf3	22.41	248		E12	TRPF4_Dtrpf3	23.98	220
E7	Dtrpf3_HH3	18.67	154		F3	TRPF1_Dtrpf3	23.03	324		D6	TRPF2_Dtrpf3	22.4	250		F12	TRPF4_Dtrpf3	23.98	220
C7	Dtrpf4_HH3	18.93	126		A3	TRPF1_Dtrpf4	23.47	223		B6	TRPF2_Dtrpf4	22.71	196								D6	HistonH3_Dtrpf4	19.39	138		F9	TRPF3_Dtrpf4	25.51	123
B7	Dtrpf4_HH3	18.78	142		B3	TRPF1_Dtrpf4	23.01	330		C6	TRPF2_Dtrpf4	22.74	191								E6	HistonH3_Dtrpf4	19.21	158		E9	TRPF3_Dtrpf4	25.68	108
A7	Dtrpf4_HH3	18.92	127		C3	TRPF1_Dtrpf4	23.21	280		A6	TRPF2_Dtrpf4	23.27	126								F6	HistonH3_Dtrpf4	18.83	211		D9	TRPF3_Dtrpf4	25.63	112

## Sheet: S3Fig
Relative
Strain	mean	SE
WT	100	11.7363
Dtrpf1	122.727	18.3702
Dtrpf2	129.546	4.3519
Dtrpf3	102.273	14.0713
Dtrpf4	111.364	9.3707
Raw
Strain	Repeat 1	Repeat 2	Repeat 3	Repeat 4
WT	10	8	14	12
Dtrpf1	17	13	8	16
Dtrpf2	13	15	14	15
Dtrpf3	11	7	13	14
Dtrpf4	15	12	10	12
